# Supplementary material for: Dataset on tip vortex formation noise produced by wall-mounted finite airfoils with sinusoidal and porous tip geometries
Source: Data Brief. 2020 Apr 6;30:105471. doi: 10.1016/j.dib.2020.105471 (PMC7163068; doi:10.1016/j.dib.2020.105471)
Supplement: Supplementary file 1 [file mmc1.xml]

<?xml version="1.0" encoding="utf-8" standalone="no"?>
<data>
  <datasets>
    <author>tingyi.zhang@student.unsw.edu.au;tingyi.zhang@unsw.edu.au</author>
    <type>1</type>
    <dataset>
      <name>Dataset on tip vortex formation noise produced by wall-mounted finite airfoils with sinusoidal and porous airfoil tip geometries</name>
      <caption />
      <description>This dataset consists of measurements of tip vortex formation noise produced by finite length airfoils with sinusoidal and porous tips. These data were obtained using the specialist aeroacoustic test facilities at the Brandenburg University of Technology in Cottbus, Germany and a 47-channel planar microphone array. Over 2600 unique test cases were measured during the experimental campaign. The dataset contains one-third-octave band tip noise spectra that have been processed using Acoular.</description>
      <filetype>
        <name />
      </filetype>
      <filesize />
      <source>0</source>
      <sourcename>Original Data</sourcename>
      <access>
        <type>1</type>
        <name>Data available in data repository</name>
        <reponame>Mendeley Data</reponame>
        <PersistentId>10.17632/2jzkxbwgp8.1</PersistentId>
        <deeplinkurl>http://dx.doi.org/10.17632/2jzkxbwgp8.1</deeplinkurl>
      </access>
    </dataset>
  </datasets>
</data>
